# Supplementary material for: Implementation of a Vaccination Program Based on Epidemic Geospatial Attributes: COVID-19 Pandemic in Ohio as a Case Study and Proof of Concept
Source: Vaccines (Basel). 2021 Oct 25;9(11):1242. doi: 10.3390/vaccines9111242 (PMC8625927; doi:10.3390/vaccines9111242)
Supplement: Supplementary file 1 [file vaccines-09-01242-s001.zip]

Archive with 1 entries (1 files):
- vaccines-1400003-supplementary.pdf
